# Supplementary material for: C/EBPβ Regulates HIF-1α-Driven Invasion of Non-Small-Cell Lung Cancer Cells
Source: Biomolecules. 2024 Dec 30;15(1):36. doi: 10.3390/biom15010036 (PMC11764306; doi:10.3390/biom15010036)
Supplement: Supplementary file 1 [file biomolecules-15-00036-s001.zip]

Archive with 1 entries (1 files):
- biomolecules-3357945-supplementary.pdf
